# Supplementary material for: Impact damage to the middle trough of a scraper conveyor based on the engineering discrete element method and orthogonal matrix analysis
Source: PLoS One. 2022 Apr 18;17(4):e0266831. doi: 10.1371/journal.pone.0266831 (PMC9015145; doi:10.1371/journal.pone.0266831)
Supplement: S1 File — (XLS) [file pone.0266831.s001.xls]

## Sheet: Sheet1
S1 File. Conditions of each group of the specimens obtained from simulations according to the working condition combinations specified in Table 2.
	Serial no.	Conditions of each gorup of the specimens.
		Impact damage depth (e-6 mm)				Normal accumulative contact energy (kJ)
		A	B	C	D	A	B	C	D
	1	1.039	1.065	0.769	0.79	2.013	2.013	2.771	1.751
	2	1.188	1.108	1.471	1.063	2.781	1.931	2.552	1.726
	3	1.771	1.231	1.747	1.188	3.721	3.107	3.639	3.891
	4	1.331	1.552	1.276	1.793	2.217	2.352	2.757	3.676
	5	1.347	1.496	1.467	1.673	2.931	3.278	3.552	2.825
	6	1.225	1.488	0.952	1.1	2.596	2.415	0.831	2.313
	7	1.102	1.379	1.75	1.512	1.659	3.46	3.379	2.827
	8	1.537	1.383	1.015	1.848	2.414	2.563	0.659	3.053
	9	1.269	1.107	1.362	0.842	2.823	2.071	2.998	1.126
